# Supplementary material for: Data resulting from the CFD analysis of ten window frames according to the UNI EN ISO 10077-2
Source: Data Brief. 2016 Jul 16;8:963–5. doi: 10.1016/j.dib.2016.07.012 (PMC4961347; doi:10.1016/j.dib.2016.07.012)
Supplement: Supplementary file 2 — Transparency document [file mmc2.zip]

Archive with 3 entries (2 files):
- Data in Brief/
- Data in Brief/File 1.xlsx
- Data in Brief/File 2.xlsx
