# Supplementary material for: Data resulting from the CFD analysis of ten window frames according to the UNI EN ISO 10077-2
Source: Data Brief. 2016 Jul 16;8:963–5. doi: 10.1016/j.dib.2016.07.012 (PMC4961347; doi:10.1016/j.dib.2016.07.012)
Supplement: Supplementary file 2 — Transparency document [file mmc2.zip › Data in Brief/File 1.xlsx]

## Sheet: Nomenclature and Equations
	Symbol	Description	Unit	Equation
	d	dimension perpendicular to the direction of the heat flow	m	-
	b	dimension of the cavity in the direction of the heat flow	m	-
	d'	depth of the smallest circumscribing rectangle	m	-
	b'	width of the smallest circumscribing rectangle	m	-
	A'	area of the true cavity	m2	-
	d	depth of the equivalent air cavity	m	√A'd'/b'
	b	width of the equivalent air cavity	m	√A'b'/d'
	λeq	equivalent thermal conductivity	W/mk	d/Rs
	Rs	thermal resistance of the cavity	m2K/W	1/ha+hr
	ha	convective heat transfer coeffient	W/m2k	max {C1/d; C3}; C1=0,025W/mK and C3=1,57 W/m2K4/3
	hr	radiative heat transfer coeffient	W/m2k	C4 * (1+ (√1+(d/b)2)-d/b); C4=2,11W/m2K

## Sheet: Section D.1
		SECTION D.1 – Aluminium frame section with thermal break and insulation panel (bf = 110 mm)
					cavity n. 1	cavity n. 2	cavity n. 3	cavity n. 4	cavity n. 5	cavity n. 6	cavity n. 7	cavity n. 8	cavity n. 9	cavity n. 10	cavity n. 11
				d		0.024				0.027		0.006	0.015		0.008
				b		0.035				0.016		0.016	0.018		0.005
				d'	0.049		0.023	0.029	0.03		0.022			0.042
				b'	0.009		0.031	0.024	0.028		0.012			0.012
				A'	0.000373		0.000681	0.00066	0.000601		0.000228			0.000334
				d	0.0450642		0.0224779	0.02824	0.0253757		0.020445			0.0341906
				b	0.00827709		0.0302964	0.0233711	0.023684		0.0111518			0.00976875
				λeq	0.174496	0.114997	0.106587	0.125382	0.114487	0.114972	0.086238	0.0464334	0.0714741	0.135925	0.0934422
				Rs	0.258253	0.2087	0.210889	0.225232	0.221647	0.234839	0.237077	0.129217	0.209866	0.25154	0.171229
		No-rectangular cavity
		Rectangular cavity		ha	1.57	1.57	1.57	1.57	1.57	1.57	1.57	4.16667	1.66667	1.57	3.125
		Slightly ventilated rectangular cavity		hr	2.30217	3.22156	3.17184	2.86987	2.94168	2.68823	2.64804	3.57223	3.09827	2.40552	2.71514
				C1	0.025	0.025	0.025	0.025	0.025	0.025	0.025	0.025	0.025	0.025	0.025
				C3	1.57	1.57	1.57	1.57	1.57	1.57	1.57	1.57	1.57	1.57	1.57
				C4	2.11	2.11	2.11	2.11	2.11	2.11	2.11	2.11	2.11	2.11	2.11

## Sheet: Section D.2
		SECTION D.2 - Aluminium clad wood frame section and insulation panel (bf = 110 mm)
					cavity n. 1	cavity n. 2	cavity n. 3	cavity n. 4	cavity n. 5	cavity n. 6
				d	0.006	0.02		0.026
				b	0.076	0.01		0.005
				d'			0.079		0.029	0.017
				b'			0.06		0.03	0.012
				A'			0.00145		0.000642	0.000186
				d			0.043694		0.0249118	0.0162327
				b			0.0331853		0.0257709	0.0114584
				λeq	0.0493599	0.0835621	0.191836	0.100907	0.113972	0.0706071
				Rs	0.121556	0.239343	0.227768	0.257663	0.218579	0.229902
				ha	4.16667	1.57	1.57	1.57	1.57	1.57
				hr	4.05999	2.6081	2.82043	2.31104	3.00501	2.77969
				C1	0.025	0.025	0.025	0.025	0.025	0.025
				C3	1.57	1.57	1.57	1.57	1.57	1.57
				C4	2.11	2.11	2.11	2.11	2.11	2.11
		No-rectangular cavity
		Rectangular cavity

## Sheet: Section D.3
		SECTION D.3 - PVC-frame section with steel reinforcement and insulation panel (bf = 110 mm)
					cavity n. 1	cavity n. 2	cavity n. 3	cavity n. 4	cavity n. 5	cavity n. 6	cavity n. 7	cavity n. 8	cavity n. 9	cavity n. 10	cavity n. 11	cavity n. 12
				d	0.06	0.011		0.004	0.008				0.01	0.014	0.036	0.01
				b	0.008	0.022		0.054	0.015				0.017	0.022	0.01	0.022
				d'			0.039			0.02	0.039	0.053
				b'			0.022			0.026	0.026	0.034
				A'			0.000716			0.000472	0.000924	0.000819
				d			0.0356269			0.0190546	0.037229	0.0357306
				b			0.0200972			0.024771	0.0248193	0.0229215
				λeq	0.229203	0.0625546	0.150847	0.0412779	0.052008	0.0899179	0.160787	0.153592	0.0581681	0.0707559	0.142834	0.0596866
				Rs	0.261777	0.175846	0.236178	0.0969041	0.153822	0.211911	0.231543	0.232633	0.171916	0.197863	0.252041	0.167542
				ha	1.57	2.27273	1.57	6.25	3.125	1.57	1.57	1.57	2.5	1.78571	1.57	2.5
				hr	2.25005	3.41405	2.66409	4.06948	3.376	3.14897	2.74886	2.72862	3.31681	3.26828	2.39761	3.46866
				C1	0.025	0.025	0.025	0.025	0.025	0.025	0.025	0.025	0.025	0.025	0.025	0.025
				C3	1.57	1.57	1.57	1.57	1.57	1.57	1.57	1.57	1.57	1.57	1.57	1.57
				C4	2.11	2.11	2.11	2.11	2.11	2.11	2.11	2.11	2.11	2.11	2.11	2.11
		No-rectangular cavity
		Rectangular cavity

## Sheet: Section D.4
		SECTION D.4 - Wood frame section and insulation panel (bf = 110 mm)
					cavity n. 1	cavity n. 2	cavity n. 3
				d	0.054	0.034	0.018
				b	0.006	0.005	0.005
				λeq	0.205031	0.130367	0.142834
				Rs	0.263375	0.260803	0.252041
				ha	1.57	1.57	1.57
				hr	2.22686	2.26432	2.39761
				C1	0.025	0.025	0.025
				C3	1.57	1.57	1.57
				C4	2.11	2.11	2.11
				Rectangular cavity
				Slightly ventilated rectangular cavity

## Sheet: Section D.5
		SECTION D.5 - Roof window frame section and insulation panel (bf = 89 mm)
					cavity n. 1	cavity n. 2	cavity n. 3	cavity n. 4	cavity n. 5	cavity n. 6
				d			0.007	0.022		0.028
				b			0.003	0.003		0.005
				d'	0.019	0.062			0.014
				b'	0.081	0.026			0.018
				A'	0.000664	0.000541			0.000193
				d	0.0124801	0.0359176			0.012252
				b	0.0532047	0.0150622			0.0157526
				λeq	0.0722039	0.294849	0.0856033	0.0841104	0.126991	0.108274
				Rs	0.172845	0.243634	0.163545	0.261561	0.192959	0.258604
				ha	2.00319	1.57	3.57143	1.57	2.04049	1.57
				hr	3.78233	2.53451	2.54309	2.2532	3.14197	2.29691
				C1	0.025	0.025	0.025	0.025	0.025	0.025
				C3	1.57	1.57	1.57	1.57	1.57	1.57
				C4	2.11	2.11	2.11	2.11	2.11	2.11
				No-rectangular cavity
				Rectangular cavity
				Slightly ventilated no-rectangular cavity
				Slightly ventilated rectangular cavity

## Sheet: Section D.6
		SECTION D.6 - Sliding window frame section and insulation panel (bf = 95 mm)
					cavity n. 1	cavity n. 2	cavity n. 3	cavity n. 4
				d
				b
				d'	0.081	0.039	0.045	0.029
				b'	0.013	0.058	0.014	0.004
				A'	0.000783	0.001409	0.0003965	6.8e-05
				d	0.0698476	0.0307804	0.0356996	0.0222036
				b	0.0112101	0.0457759	0.0111066	0.00306257
				λeq	0.268791	0.147865	0.142822	0.084925
				Rs	0.259859	0.208166	0.24996	0.261449
				ha	1.57	1.57	1.57	1.57
				hr	2.27824	3.23386	2.43064	2.25483
				C1	0.025	0.025	0.025	0.025
				C3	1.57	1.57	1.57	1.57
				C4	2.11	2.11	2.11	2.11
		No-rectangular cavity

## Sheet: Section D.7
		SECTION D.7 - Fixed frame section and insulation panel (bf = 48 mm)
					cavity n. 1	cavity n. 2	cavity n. 3	cavity n. 4	cavity n. 5	cavity n. 6	cavity n. 7
				d						0.019	0.03
				b						0.012	0.005
				d'	0.031	0.009	0.019	0.035	0.037
				b'	0.025	0.01	0.025	0.015	0.036
				A'	0.00058	4.8e-05	0.000367	0.000417	0.0006615
				d	0.0268179	0.00657267	0.0167009	0.0311929	0.0260744
				b	0.0216273	0.00730297	0.0219749	0.0133684	0.0253697
				λeq	0.118664	0.0450448	0.0789387	0.1283	0.118302	0.0815201	0.115639
				Rs	0.225999	0.145914	0.211568	0.243126	0.220405	0.233071	0.259428
				ha	1.57	3.80363	1.57	1.57	1.57	1.57	1.57
				hr	2.8548	3.04971	3.15661	2.54309	2.96711	2.72053	2.28463
				C1	0.025	0.025	0.025	0.025	0.025	0.025	0.025
				C3	1.57	1.57	1.57	1.57	1.57	1.57	1.57
				C4	2.11	2.11	2.11	2.11	2.11	2.11	2.11
		No-rectangular cavity
		Rectangular cavity

## Sheet: Section D.8
		SECTION D.8 - Roller shutter box (bsb = 177 mm)
					cavity n. 1 = 10 = 20 = 29	cavity n. 2 = 9 = 21 = 28	cavity n. 11 = 19 = 30	cavity n. 3 = 4 = 5 = 6 = 7 = 8 = 22 = 23 = 24 = 25 = 26 = 27	cavity n. 12 = 13 = 14 = 15 = 16 = 17 = 18 = 31 = 32 = 33 = 34 = 35 = 36 = 37	cavity n. 38
				d	0.008	0.008	0.015	0.008	0.02
				b	0.008	0.015	0.008	0.02	0.008
				d'						0.141
				b'						0.167
				A'						0.021342
				d						0.134236
				b						0.158989
				λeq	0.0488719	0.052008	0.0645625	0.0533083	0.081727	1.25108
				Rs	0.163693	0.153822	0.232333	0.15007	0.244717	0.214593
		Rectangular cavity		ha	3.125	3.125	1.66667	3.125	1.57	1.57
		Slightly ventilated no-rectangular cavity		hr	2.98399	3.376	2.6375	3.53854	2.51635	3.08999
				C1	0.025	0.025	0.025	0.025	0.025	0.025
				C3	1.57	1.57	1.57	1.57	1.57	1.57
				C4	2.11	2.11	2.11	2.11	2.11	2.11

## Sheet: Section D.9
		SECTION D.9 - PVC shutter profile (b = 57 mm)
					cavity n. 1	cavity n. 2	cavity n. 3	cavity n. 4	cavity n. 5
				d	0.005	0.005		0.005	0.005
				b	0.012	0.012		0.012	0.012
				d'			0.005
				b'			0.003
				A'			1.1e-05
				d			0.00428174
				b			0.00256905
				λeq	0.0425833	0.0425833	0.0365369	0.0425833	0.0425833
				Rs	0.117417	0.117417	0.11719	0.117417	0.117417
		No-rectangular cavity
		Rectangular cavity		ha	5	5	5.83874	5	5
				hr	3.51667	3.51667	2.69444	3.51667	3.51667
				C1	0.025	0.025	0.025	0.025	0.025
				C3	1.57	1.57	1.57	1.57	1.57
				C4	2.11	2.11	2.11	2.11	2.11

[truncated: 1 more sheets: Section D.10]
