# Supplementary material for: Data resulting from the CFD analysis of ten window frames according to the UNI EN ISO 10077-2
Source: Data Brief. 2016 Jul 16;8:963–5. doi: 10.1016/j.dib.2016.07.012 (PMC4961347; doi:10.1016/j.dib.2016.07.012)
Supplement: Supplementary file 2 — Transparency document [file mmc2.zip › Data in Brief/File 2.xlsx]

## Sheet: Nomenclature
Symbol	Description	Unit
bf	Projected width of the frame section	m
bp	Visible width of the panel	m
cp	Specific heat	J/kg K
Lf2D	Thermal conductance	W/m*K
Lψ2D	Linear thermal conductance	W/m*K
sf	Max thickness of the node	m
sp	Thickness of the panel	m
Uf	Thermal trasmittance	W/m2*K
λ	Thermal conductivity	W/m*K
ρ	Density	kg/m3

## Sheet: Section D.1
	SECTION D.1 – Aluminium frame section with thermal break and insulation panel (bf = 110 mm)
											Temperature (K) "air-solid"							Temperature (K) "air-gas"
		Geometry (mm)			Mesh grid
		bf	110		number of faces		24
		sf	63		tipology of elements		Triangular
		bp	190		total number of elements		108374
		sp	28
		Material			ρ [kg/m3]	cp [J/kg K]	λ [W/m*K]
		a	Insulating panel		37	130	0.035
		d	EPDM		1150	100	0.25				Velocity magnitude (m/s)							Velocity vectors (m/s)
		e	Polyamide 6.6 with 25% of f.v.		1450	160	0.3
		h	Aluminum		2800	880	160								ISO		Simulation result
		m	Air		ideal-gas	1006.43	0.0242
													L2D [W/m*K]		0,550±0,007		0.534
													Uf [W/m2*K]		3,22 ±0,06		3.08

## Sheet: Section D.2
	SECTION D.2 - Aluminium clad wood frame section and insulation panel (bf = 110 mm)
											Temperature (K) "air-solid"							Temperature (K) "air-gas"
		Geometry (mm)			Mesh grid
		bf	110		number of faces		14
		sf	119		tipology of elements		Triangular
		bp	190		total number of elements		209792
		sp	58
											Velocity magnitude (m/s)							Velocity vectors (m/s)
		Material			ρ [kg/m3]	cp [J/kg K]	λ [W/m*K]
		a	Insulating panel		37	130	0.035								ISO		Simulation result
		b	EPDM		1150	100	0.25
		d	Polyamide 6.6 with 25% of f.v.		1450	160	0.3						L2D [W/m*K]		0,263±0,001		0.252
		h	Aluminum		2800	880	160						Uf [W/m2*K]		1,44 ±0,03		1.32
		m	Air		ideal-gas	1006.43	0.0242

## Sheet: Section D.3
	SECTION D.3 - PVC-frame section with steel reinforcement and insulation panel (bf = 110 mm)
											Temperature (K) "air-solid"							Temperature (K) "air-gas"
		Geometry (mm)			Mesh grid
		bf	110		number of faces		22
		sf	83		tipology of elements		Triangular
		bp	190		total number of elements		113638
		sp	28								Velocity magnitude (m/s)							Velocity vectors (m/s)
		Material			ρ [kg/m3]	cp [J/kg K]	λ [W/m*K]								ISO		Simulation result
		a	Insulating panel		37	130	0.035
		c	PVC		1390	900	0.17						L2D [W/m*K]		0,424±0,006		0.393
		d	EPDM		1150	100	0.25						Uf [W/m2*K]		2,07 ±0,06		1.8
		g	Steel		7800	444	50
		m	Air		ideal-gas	1006.43	0.0242

## Sheet: Section D.4
	SECTION D.4 - Wood frame section and insulation panel (bf = 110 mm)
											Temperature (K) "air-solid"							Temperature (K) "air-gas"
		Geometry (mm)			Mesh grid
		bf	110		number of faces		10
		sf	83		tipology of elements		Triangular
		bp	190		total number of elements		126490
		sp	28
											Velocity magnitude (m/s)							Velocity vectors (m/s)
		Material			ρ [kg/m3]	cp [J/kg K]	λ [W/m*K]
		a	Insulating panel		37	130	0.035
		b	PVC		500	138	0.13								ISO		Simulation result
		d	Soft wood		1150	100	0.25
		m	Air		ideal-gas	1006.43	0.0242						L2D [W/m*K]		0,346±0,001		0.338
													Uf [W/m2*K]		1,36 ±0,01		1.3

## Sheet: Section D.5
	SECTION D.5 - Roof window frame section and insulation panel (bf = 89 mm)
											Temperature (K) "air-solid"							Temperature (K) "air-gas"
		Geometry (mm)			Mesh grid
		bf	89		number of faces		17
		sf	144		tipology of elements		Triangular
		bp	190		total number of elements		139350				Velocity magnitude (m/s)							Velocity vectors (m/s)
		sp	24
		Material			ρ [kg/m3]	cp [J/kg K]	λ [W/m*K]								ISO		Simulation result
		a	Insulating panel		37	130	0.035
		b	Soft wood		500	138	0.13						L2D [W/m*K]		0,408±0,007		0.387
		d	EPDM		1150	100	0.25						Uf [W/m2*K]		2,08 ±0,08		1.89
		h	Aluminum		2800	880	160
		m	Air		ideal-gas	1006.43	0.0242

## Sheet: Section D.6
	SECTION D.6 - Sliding window frame section and insulation panel (bf = 95 mm)
											Temperature (K) "air-solid"							Temperature (K) "air-gas"
		Geometry (mm)			Mesh grid
		bf	95		number of faces		16
		sf	85		tipology of elements		Triangular
		bp	190		total number of elements		84500
		sp	25
											Velocity magnitude (m/s)							Velocity vectors (m/s)
		Material			ρ [kg/m3]	cp [J/kg K]	λ [W/m*K]
		a	Insulating panel		37	130	0.035
		d	EPDM		1150	100	0.25								ISO		Simulation result
		h	Aluminum		2800	880	160
		i	Mohair		30	1170	0.14						L2D [W/m*K]		0,659±0,008		0.648
		k	Polyamide		1150	60	0.25						Uf [W/m2*K]		4,67 ±0,09		4.55
		l	Rigid polyurethane		1200	1450	0.25
		m	Air		ideal-gas	1006.43	0.0242

## Sheet: Section D.7
	SECTION D.7 - Fixed frame section and insulation panel (bf = 48 mm)
											Temperature (K) "air-solid"							Temperature (K) "air-gas"
		Geometry (mm)			Mesh grid
		bf	48		number of faces		12
		sf	99		tipology of elements		Triangular
		bp	190		total number of elements		80406				Velocity magnitude (m/s)							Velocity vectors (m/s)
		sp	24
		Material			ρ [kg/m3]	cp [J/kg K]	λ [W/m*K]								ISO		Simulation result
		a	Insulating panel		37	130	0.035
		c	PVC		1390	900	0.17						L2D [W/m*K]		0,285±0,002		0.279
		d	EPDM		1150	100	0.25						Uf [W/m2*K]		1,31 ±0,03		1.21
		m	Air		ideal-gas	1006.43	0.0242

## Sheet: Section D.8
	SECTION D.8 - Roller shutter box (bsb = 177 mm)
											Temperature (K) "air-solid"							Temperature (K) "air-gas"
		Geometry (mm)			Mesh grid
		bf	177		number of faces		40
		sf	198		tipology of elements		Triangular
					total number of elements		314212				Velocity magnitude (m/s)							Velocity vectors (m/s)
		Material			ρ [kg/m3]	cp [J/kg K]	λ [W/m*K]								ISO		Simulation result
		a	Insulating panel		37	130	0.035
		c	PVC		1390	900	0.17						L2D [W/m*K]		0,181±0,003		0.178
		m	Air		ideal-gas	1006.43	0.0242						Uf [W/m2*K]		1,05 ±0,02		1

## Sheet: Section D.9
	SECTION D.9 - PVC shutter profile (b = 57 mm)
											Temperature (K) "air-solid"							Temperature (K) "air-gas"
		Geometry (mm)			Mesh grid
		bf	57		number of faces		7
		sf	7		tipology of elements		Triangular
					total number of elements		3554
		Material			ρ [kg/m3]	cp [J/kg K]	λ [W/m*K]
		c	PVC		1390	900	0.17
		m	Air		ideal-gas	1006.43	0.0242				Velocity magnitude (m/s)							Velocity vectors (m/s)
															ISO		Simulation result
													L2D [W/m*K]		0,207±0,001		0.207
													Uf [W/m2*K]		3,64 ±0,01		3.63

[truncated: 1 more sheets: Section D.10]
